# Supplementary material for: Neutralizing Antibody Response to Sarbecovirus Is Delayed in Sequential Heterologous Immunization
Source: Viruses. 2022 Jun 24;14(7):1382. doi: 10.3390/v14071382 (PMC9318566; doi:10.3390/v14071382)
Supplement: Supplementary file 1 [file viruses-14-01382-s001.zip]

Archive with 1 entries (1 files):
- viruses-1766442-Supplementary Figures.pdf
